# Supplementary material for: A Randomized Double-Blind Trial of the Effect of Liupao Tea on Metabolic Parameters, Body Composition, and Gut Microbiota in Adults with Metabolic Syndrome
Source: Nutrients. 2025 Jul 19;17(14):2371. doi: 10.3390/nu17142371 (PMC12300092; doi:10.3390/nu17142371)
Supplement: Supplementary file 1 [file nutrients-17-02371-s001.zip]

Archive with 1 entries (1 files):
- nutrients-3723701-supplementary.pdf
